# Supplementary material for: Functionalization with Polyphenols of a Nano-Textured Ti Surface through a High–Amino Acid Medium: A Chemical–Physical and Biological Characterization
Source: Nanomaterials (Basel). 2022 Aug 24;12(17):2916. doi: 10.3390/nano12172916 (PMC9458157; doi:10.3390/nano12172916)
Supplement: Supplementary file 1 [file nanomaterials-12-02916-s001.zip]

Archive with 1 entries (1 files):
- nanomaterials-1837591-supplementary.pdf
